# Supplementary material for: Isomalabaricane Chemical Composition of Vietnamese Marine Sponges Inspected by Metabolomic and Chemical Approaches
Source: Mar Drugs. 2025 Dec 5;23(12):466. doi: 10.3390/md23120466 (PMC12735236; doi:10.3390/md23120466)
Supplement: Supplementary file 1 [file marinedrugs-23-00466-s001.zip]

Archive with 1 entries (1 files):
- marinedrugs-3958054-supplementary.pdf
